# Supplementary material for: Crystal Structures of Inhibitor-Bound Main Protease from Delta- and Gamma-Coronaviruses
Source: Viruses. 2023 Mar 18;15(3):781. doi: 10.3390/v15030781 (PMC10059799; doi:10.3390/v15030781)
Supplement: Supplementary file 1 [file viruses-15-00781-s001.zip]

Archive with 1 entries (1 files):
- viruses-2223519-supplementary.pdf
